# Supplementary material for: A Chimeric ORF Fusion Phenotypic Reporter for Cryptococcus neoformans
Source: J Fungi (Basel). 2024 Aug 12;10(8):567. doi: 10.3390/jof10080567 (PMC11355724; doi:10.3390/jof10080567)
Supplement: Supplementary file 1 [file jof-10-00567-s001.zip]

Archive with 1 entries (1 files):
- jof-3121800-supplementary.pdf
